# Supplementary material for: Adaptive penalization in high-dimensional regression and classification with external covariates using variational Bayes
Source: Biostatistics. 2019 Oct 9;22(2):348–64. doi: 10.1093/biostatistics/kxz034 (PMC8036004; doi:10.1093/biostatistics/kxz034)
Supplement: kxz034_Supplementary_Data [file kxz034_supplementary_data.zip]

Archive with 2 entries (2 files):
- biosts-18300-File007.tex
- biosts-18300-File013.pdf
